# Supplementary material for: Preoperative Prediction of New Vertebral Fractures after Vertebral Augmentation with a Radiomics Nomogram
Source: Diagnostics (Basel). 2023 Nov 16;13(22):3459. doi: 10.3390/diagnostics13223459 (PMC10670105; doi:10.3390/diagnostics13223459)
Supplement: Supplementary file 1 [file diagnostics-13-03459-s001.zip]

Archive with 1 entries (1 files):
- diagnostics-2686231-supplementary.pdf
